# Supplementary material for: Diurnal Habitat Selection and Use of Wintering Bar-Headed Geese (Anser indicus) Across Heterogeneous Landscapes on the Yunnan–Guizhou Plateau, Southwest China
Source: Animals (Basel). 2025 Sep 28;15(19):2826. doi: 10.3390/ani15192826 (PMC12523391; doi:10.3390/ani15192826)
Supplement: Supplementary file 1 [file animals-15-02826-s001.zip]

Archive with 1 entries (1 files):
- animals-3830915-supplementary.pdf
